# Supplementary material for: Natural dimethyl sulfide gradients would lead marine predators to higher prey biomass
Source: Commun Biol. 2021 Feb 1;4:149. doi: 10.1038/s42003-021-01668-3 (PMC7851116; doi:10.1038/s42003-021-01668-3)
Supplement: Supplementary file 3 — Supplementary Data 1 [file 42003_2021_1668_MOESM3_ESM.csv]

TimeUTC	DMSgppb	DMSaqnM	NASC710	NASC38	Latitude	Longitude
23-Jun-2019 11:04:16	5.055375	7.47255208333333	26.669477	334.711186	41.68029	-69.764846667
23-Jun-2019 11:11:46	5.069	7.96390625	26.284826	619.003261	41.676288333	-69.750905
23-Jun-2019 11:19:16	4.859875	8.15885416666667	74.409548	341.873755	41.673278333	-69.737785
23-Jun-2019 11:26:46	5.347375	8.75911458333333	51.394058	290.269098	41.66971	-69.723423333
23-Jun-2019 11:34:16	5.523875	9.63572916666667	61.256559	241.856319	41.66635	-69.709885
23-Jun-2019 11:41:46	5.88975	10.0093229166667	67.346764	266.526437	41.663058333	-69.697296667
23-Jun-2019 11:49:16	6.36325	10.06625	89.917363	178.298826	41.659355	-69.682885
23-Jun-2019 11:56:46	6.855875	10.1276041666667	22.422137	290.146759	41.655983333	-69.669405
23-Jun-2019 12:04:16	6.148375	10.3422916666667	19.75677	631.258781	41.65257	-69.654895
23-Jun-2019 12:11:46	6.60225	10.75671875	1.365803	748.061664	41.659748333	-69.645693333
23-Jun-2019 12:19:16	6.616125	12.201875	105.895965	348.234812	41.661765	-69.654973333
23-Jun-2019 12:26:46	7.15375	12.8328125	205.403076	257.492941	41.66517	-69.663566667
23-Jun-2019 12:34:16	7.450625	13.7447395833333	112.623133	106.485188	41.667801667	-69.672893333
23-Jun-2019 12:41:46	7.450375	14.9298958333333	109.317525	419.389809	41.670961667	-69.682956667
23-Jun-2019 12:49:16	8.016625	15.4035416666667	363.731334	73.795765	41.673588333	-69.694078333
23-Jun-2019 12:56:46	7.579125	16.6430729166667	87.486865	124.715982	41.6761	-69.705916667
23-Jun-2019 13:04:16	8.656625	17.53	170.976523	182.934582	41.67878	-69.716893333
23-Jun-2019 13:11:46	8.568	16.7603645833333	272.595297	273.885462	41.681636667	-69.72819
23-Jun-2019 13:19:16	8.622125	17.47859375	464.311782	82.668873	41.688721667	-69.727458333
23-Jun-2019 13:26:46	9.26375	16.3601041666667	225.370711	85.347384	41.689993333	-69.715653333
23-Jun-2019 13:34:16	9.912875	15.753125	238.110089	82.995339	41.685893333	-69.699261667
23-Jun-2019 13:41:46	9.59275	15.83359375	179.759741	82.007573	41.682303333	-69.685801667
23-Jun-2019 13:56:46	10.092125	14.7365625	109.994888	480.998165	41.674136667	-69.655105
23-Jun-2019 14:04:16	10.80925	16.6914583333333	143.078179	236.066922	41.67038	-69.639208333
23-Jun-2019 14:11:46	10.403125	16.7480208333333	171.735027	82.160664	41.673408333	-69.627961667
23-Jun-2019 14:19:16	9.79175	16.9338020833333	211.8693	105.914136	41.67976	-69.63047
23-Jun-2019 14:26:46	9.729375	16.7841145833333	164.91648	78.562281	41.68263	-69.643095
23-Jun-2019 14:34:16	9.729375	16.9338020833333	294.722209	90.110217	41.685946667	-69.655833333
23-Jun-2019 14:41:46	9.94275	17.0871354166667	78.16858	158.908939	41.689306667	-69.668196667
23-Jun-2019 14:49:16	10.020375	18.2680729166667	55.124638	80.052901	41.693056667	-69.681026667
23-Jun-2019 14:56:46	9.40025	19.4921875	70.774237	77.631346	41.696566667	-69.69428
23-Jun-2019 15:04:16	10.04175	18.4767708333333	188.887538	75.609608	41.699411667	-69.707206667
23-Jun-2019 15:11:46	9.846875	17.3128645833333	159.523805	67.091797	41.703316667	-69.719625
23-Jun-2019 15:19:16	9.8885	17.0781770833333	149.08162	61.494248	41.710743333	-69.712388333
23-Jun-2019 15:26:46	10.17125	16.4255729166667	108.740971	63.432287	41.708361667	-69.698171667
23-Jun-2019 15:34:16	10.14975	16.2044791666667	106.807753	64.613317	41.704678333	-69.684273333
23-Jun-2019 15:41:46	11.027375	16.5396875	131.698808	67.901716	41.700868333	-69.669935
23-Jun-2019 15:49:16	10.4925	17.5914583333333	222.50247	74.120445	41.697916667	-69.656828333
23-Jun-2019 15:56:46	11.17575	17.1928125	141.905975	77.286802	41.694911667	-69.644046667
23-Jun-2019 16:04:16	11.747125	16.3236458333333	167.82175	85.385116	41.690381667	-69.630675
23-Jun-2019 16:11:46	11.220125	16.23265625	278.557281	70.423995	41.687261667	-69.61894
23-Jun-2019 16:19:16	10.324375	15.5927604166667	102.354338	87.687817	41.69785	-69.614715
23-Jun-2019 16:26:46	9.789	15.7994270833333	365.040254	68.064864	41.701685	-69.629115
23-Jun-2019 16:34:16	9.913	16.7591145833333	264.751617	68.593256	41.705181667	-69.641833333
23-Jun-2019 16:41:46	9.32375	15.94578125	168.682992	66.192147	41.708643333	-69.654675
23-Jun-2019 16:49:16	8.624625	16.3216666666667	38.033104	65.571592	41.712341667	-69.668178333
23-Jun-2019 16:56:46	8.979375	14.7177083333333	194.32896	63.191468	41.716106667	-69.680745
23-Jun-2019 17:04:16	8.927375	15.36875	104.784609	65.438081	41.71948	-69.694926667
23-Jun-2019 17:11:46	8.451125	15.05546875	91.390795	58.97469	41.722966667	-69.707755
23-Jun-2019 17:19:16	8.93625	17.08453125	101.252416	71.409541	41.724413333	-69.715548333
23-Jun-2019 17:49:40	8.393	18.2302083333333	170.056207	64.299437	41.722918333	-69.729588333
23-Jun-2019 17:57:10	6.97375	17.6625	126.544867	73.244038	41.721951667	-69.743
23-Jun-2019 18:04:40	7.502125	19.0865625	37.666199	74.168572	41.720298333	-69.758316667
23-Jun-2019 18:12:10	6.852625	19.33125	51.739199	78.51577	41.718785	-69.771926667
23-Jun-2019 18:19:40	7.03325	17.0132291666667	42.32723	63.982769	41.716856667	-69.786655
23-Jun-2019 18:27:10	6.91025	17.8749479166667	2.554531	65.57826	41.715071667	-69.799905
23-Jun-2019 18:34:40	6.754375	16.88875	22.13978	64.933418	41.712825	-69.814475
23-Jun-2019 18:42:10	5.7265	15.7828125	191.01878	56.741973	41.710335	-69.828721667
23-Jun-2019 18:49:40	6.7595	14.1200520833333	49.733456	61.305435	41.707363333	-69.843295
23-Jun-2019 18:57:10	6.403875	15.0908854166667	216.45581	55.552228	41.704201667	-69.85775
23-Jun-2019 19:04:40	4.876875	15.63265625	319.795996	54.846486	41.699553333	-69.874751667
23-Jun-2019 19:12:10	5.228625	14.2878645833333	193.513838	54.865032	41.696058333	-69.888586667
23-Jun-2019 19:19:40	3.0725	13.2955208333333	232.800635	58.724551	41.69736	-69.902245
24-Jun-2019 11:55:41	2.98642857142857	3.78838541666667	61.587222	86.410639	41.67823	-69.872065
24-Jun-2019 12:03:11	3.48357142857143	3.60015625	158.832335	58.816184	NaN	NaN
24-Jun-2019 12:10:41	3.67357142857143	4.57369791666667	163.527366	61.602441	41.669731667	-69.844121667
24-Jun-2019 12:18:11	2.40957142857143	1.77473958333333	83.524423	65.016276	41.665758333	-69.83081
24-Jun-2019 12:25:41	2.20442857142857	4.87135416666667	115.405351	65.065084	41.654003333	-69.834495
24-Jun-2019 12:33:11	1.70828571428571	4.40661458333333	85.412543	64.319028	41.656981667	-69.84369
24-Jun-2019 12:40:41	2.12714285714286	3.83979166666667	161.659963	64.265993	41.661461667	-69.857065
24-Jun-2019 12:48:11	2.09042857142857	4.17875	70.527381	66.029586	41.665438333	-69.869155
24-Jun-2019 12:55:41	4.20785714285714	4.19057291666667	51.187986	72.95994	41.658321667	-69.87749
24-Jun-2019 13:03:11	3.57957142857143	3.93791666666667	67.400217	73.295394	41.653216667	-69.869461667
24-Jun-2019 13:10:41	2.88557142857143	3.96276041666667	148.043175	72.425042	41.649143333	-69.854586667
24-Jun-2019 13:18:11	3.17228571428571	4.06984375	119.992734	73.46367	41.645141667	-69.84035
24-Jun-2019 13:25:41	2.634	4.42130208333333	88.489774	72.976324	41.641988333	-69.827613333
24-Jun-2019 13:33:11	2.55785714285714	4.32817708333333	339.966993	75.40374	41.637631667	-69.812361667
24-Jun-2019 13:40:41	3.89842857142857	4.3128125	160.142876	74.471597	41.63217	-69.803173333
24-Jun-2019 13:48:11	2.25185714285714	4.23125	82.382047	75.675371	41.627991667	-69.790855
24-Jun-2019 13:55:41	2.11228571428571	4.32697916666667	136.119407	77.579174	41.624846667	-69.77851
24-Jun-2019 14:03:11	1.70585714285714	4.57114583333333	54.606386	74.267149	41.620745	-69.76624
24-Jun-2019 14:12:11	2.52914285714286	4.75932291666667	38.561317	72.261684	41.628443333	-69.759836667
24-Jun-2019 14:19:41	2.47728571428571	4.79760416666667	97.936249	70.836194	41.63455	-69.765375
24-Jun-2019 14:27:11	2.37885714285714	4.38453125	35.048245	68.535011	41.638281667	-69.77765
24-Jun-2019 14:34:41	2.50928571428571	3.98421875	53.435689	67.492789	41.641681667	-69.788605
24-Jun-2019 14:42:11	2.40842857142857	3.93395833333333	74.883187	85.108063	41.645398333	-69.801681667
24-Jun-2019 14:49:41	2.78614285714286	3.63578125	69.955624	72.858827	41.653313333	-69.801146667
24-Jun-2019 14:57:11	2.06442857142857	3.73869791666667	264.412669	69.747297	41.651196667	-69.790141667
24-Jun-2019 15:04:41	2.58685714285714	2.39296875	123.279114	72.745503	41.647348333	-69.776921667
24-Jun-2019 15:12:11	2.72985714285714	5.05526041666667	36.847446	71.542207	41.643165	-69.764031667
24-Jun-2019 15:49:41	2.07671428571429	6.30744791666667	13.541783	77.025132	NaN	NaN
24-Jun-2019 15:57:11	1.92242857142857	5.02682291666667	6.528027	92.557671	41.639155	-69.714278333
24-Jun-2019 16:05:41	2.56214285714286	4.71083333333333	10.674788	71.901499	41.6305	-69.713668333
24-Jun-2019 16:13:11	2.93928571428571	4.43875	9.734636	70.055725	41.638151667	-69.712548333
24-Jun-2019 16:21:41	2.70057142857143	4.59677083333333	32.395021	69.055396	41.634146667	-69.7099
24-Jun-2019 16:29:11	3.08628571428571	4.80135416666667	24.958261	69.904836	41.639611667	-69.70796
24-Jun-2019 16:36:41	3.13071428571429	4.8284375	40.025981	72.378818	41.633036667	-69.702745
24-Jun-2019 16:45:11	4.46171428571429	5.2909375	49.169732	70.920494	41.628456667	-69.708663333
24-Jun-2019 16:52:41	3.77557142857143	6.71520833333333	151.564402	124.110095	41.633266667	-69.717986667
24-Jun-2019 17:00:11	5.03514285714286	8.10661458333333	138.850359	81.518211	41.634601667	-69.718461667
24-Jun-2019 17:07:41	6.08214285714286	10.3954166666667	151.612071	64.112271	41.635525	-69.731998333
24-Jun-2019 17:15:11	7.29357142857143	12.1903125	270.421252	65.058087	41.63855	-69.745868333
24-Jun-2019 17:22:41	8.53485714285714	12.70296875	157.29933	75.802474	41.641891667	-69.75903
24-Jun-2019 17:30:11	8.69957142857143	NaN	72.563027	67.195274	41.64583	-69.771938333
24-Jun-2019 17:37:41	8.75442857142857	13.6696875	170.979011	65.451181	41.64954	-69.786285
24-Jun-2019 17:45:11	9.43271428571429	14.6573958333333	100.671102	61.776958	41.653421667	-69.799323333
26-Jun-2019 12:05:13	5.79128571428571	3.80307291666667	24.266463	65.569537	41.66159	-69.883895
26-Jun-2019 12:12:48	5.74442857142857	4.09390625	4.452593	92.757267	41.654021667	-69.878775
26-Jun-2019 12:20:22	5.01042857142857	3.63151041666667	NaN	NaN	41.652151667	-69.879606667
26-Jun-2019 12:27:57	5.42971428571429	3.45838541666667	NaN	NaN	41.650246667	-69.880025
26-Jun-2019 12:35:32	5.55757142857143	3.25692708333333	6.784349	85.524399	NaN	NaN
26-Jun-2019 12:43:07	5.04985714285714	4.05046875	10.946659	72.139086	NaN	NaN
26-Jun-2019 12:50:42	4.741	3.746875	5.35002	92.038168	41.643571667	-69.883086667
26-Jun-2019 12:58:16	4.24285714285714	3.64296875	5.548345	96.909319	41.641521667	-69.883791667
26-Jun-2019 13:05:51	3.118	3.66802083333333	1.857283	93.090583	41.639311667	-69.884653333
26-Jun-2019 13:13:26	2.52428571428571	3.39552083333333	1.113616	98.638674	41.637343333	-69.885455
26-Jun-2019 13:21:01	2.65628571428571	3.40567708333333	6.307314	132.876115	NaN	NaN
26-Jun-2019 13:28:35	2.53842857142857	3.523125	0.282092	119.823738	41.633506667	-69.888085
26-Jun-2019 13:36:10	2.26857142857143	3.86583333333333	0.167911	152.466709	41.63117	-69.889091667
26-Jun-2019 13:43:45	2.82242857142857	3.97291666666667	0.276985	155.587968	41.62954	-69.89043
26-Jun-2019 13:51:20	2.368	3.6834375	0.305401	185.834912	NaN	NaN
26-Jun-2019 13:58:55	3.13528571428571	4.02520833333333	0.156178	204.561318	41.626086667	-69.893956667
26-Jun-2019 14:06:29	3.23157142857143	3.5265625	0.133834	211.43714	NaN	NaN
26-Jun-2019 14:14:04	2.922	3.22229166666667	0.07208	195.387708	41.623686667	-69.897795
26-Jun-2019 14:21:39	2.425	3.27130208333333	4.328735	194.309306	NaN	NaN
26-Jun-2019 14:29:14	2.57071428571429	3.34557291666667	4.859681	166.532458	41.622103333	-69.899781667
26-Jun-2019 14:36:49	2.83057142857143	3.29895833333333	0.8275	176.459566	41.621535	-69.90027
26-Jun-2019 14:44:23	1.02828571428571	2.49494791666667	0.445758	158.413628	NaN	NaN
26-Jun-2019 14:51:58	1.85185714285714	3.71630208333333	0.458797	101.746111	41.620231667	-69.903633333
26-Jun-2019 14:59:33	1.40471428571429	3.84890625	0.326543	78.62841	41.619928333	-69.904836667
26-Jun-2019 15:07:08	1.69042857142857	3.84890625	3.486875	75.507669	41.619498333	-69.90593
26-Jun-2019 15:14:43	1.84228571428571	3.83619791666667	NaN	NaN	41.619726667	-69.905813333
26-Jun-2019 15:22:17	2.16942857142857	4.42796875	NaN	NaN	41.627745	-69.89308
26-Jun-2019 15:29:52	2.63414285714286	4.48130208333333	NaN	NaN	41.636175	-69.879723333
26-Jun-2019 15:37:27	3.19557142857143	4.64078125	NaN	NaN	41.643971667	-69.866563333
26-Jun-2019 15:45:02	2.974	4.825625	NaN	NaN	41.65107	-69.853725
26-Jun-2019 15:52:37	3.50214285714286	4.64932291666667	NaN	NaN	41.657065	-69.839311667
27-Jun-2019 13:03:09	2.41157142857143	4.76453125	1.680947	369.01989	41.68123	-69.766585
27-Jun-2019 13:10:44	1.924	2.97546875	0.62794	351.861085	41.677458333	-69.750741667
27-Jun-2019 13:18:19	2.01814285714286	2.28875	28.485907	148.601365	41.67318	-69.735111667
27-Jun-2019 13:25:54	1.70728571428571	2.23328125	83.731324	122.466141	41.669261667	-69.719898333
27-Jun-2019 13:33:28	1.66928571428571	2.30166666666667	69.056049	106.973259	41.665186667	-69.70458
27-Jun-2019 13:41:03	1.43642857142857	2.30166666666667	146.097865	70.067142	41.661535	-69.689183333
27-Jun-2019 13:48:38	1.15757142857143	2.02625	90.306709	81.500869	NaN	NaN
27-Jun-2019 13:56:13	1.08357142857143	1.65546875	60.59558	79.931507	41.65234	-69.65862
27-Jun-2019 14:03:48	0.760142857142857	2.42890625	61.543409	70.558691	41.647908333	-69.641158333
27-Jun-2019 14:11:22	1.29257142857143	3.97734375	63.963963	66.233229	41.643723333	-69.626708333
27-Jun-2019 14:18:57	0.907142857142857	3.98286458333333	37.529941	67.651659	41.639636667	-69.611271667
27-Jun-2019 14:26:32	0.968	3.52036458333333	132.966162	57.520627	41.635433333	-69.596086667
27-Jun-2019 14:34:07	1.04928571428571	2.61921875	46.574678	91.736087	41.630566667	-69.579275
27-Jun-2019 14:41:42	1.08157142857143	2.15994791666667	16.488205	164.844712	41.626106667	-69.561433333
27-Jun-2019 14:49:16	1.16528571428571	1.94125	19.961418	110.733647	41.623193333	-69.54646
27-Jun-2019 14:56:51	1.213	1.83213541666667	6.923117	136.612346	41.620146667	-69.531721667
27-Jun-2019 15:04:26	0.708571428571429	1.87348958333333	2.968824	481.904493	41.616911667	-69.51592
27-Jun-2019 15:12:01	1.37828571428571	1.89479166666667	0.190756	249.920613	41.612523333	-69.501053333
27-Jun-2019 15:19:36	1.76457142857143	2.05161458333333	0.231198	297.621863	41.608066667	-69.486126667
27-Jun-2019 15:27:10	1.53314285714286	2.365625	1.214898	437.34889	41.602543333	-69.469513333
27-Jun-2019 15:34:45	1.9	2.83057291666667	1.941724	382.809865	41.598143333	-69.454315
27-Jun-2019 15:42:20	1.265	2.83947916666667	4.269843	277.691927	41.594183333	-69.440143333
27-Jun-2019 15:49:55	1.58171428571429	3.74854166666667	0.038361	649.855958	41.589356667	-69.423456667
27-Jun-2019 15:57:30	1.87142857142857	3.45703125	0.870127	539.450376	41.58424	-69.408016667
27-Jun-2019 16:05:04	2.12457142857143	3.580625	0.009107	445.651135	41.578891667	-69.391058333
27-Jun-2019 16:12:39	2.59342857142857	3.15770833333333	0.00126	473.230907	41.573596667	-69.375935
27-Jun-2019 16:20:14	2.021	3.23083333333333	30.375832	242.847068	41.568635	-69.36074
27-Jun-2019 16:27:49	2.55128571428571	3.36453125	4.244209	312.759401	41.562553333	-69.344298333
27-Jun-2019 16:35:24	2.45685714285714	3.6996875	0.706039	277.759575	41.557441667	-69.329713333
27-Jun-2019 19:14:06	2.832	6.01640625	NaN	NaN	41.656315	-69.67082
27-Jun-2019 19:21:41	2.50728571428571	6.38171875	22.037485	219.776106	41.660348333	-69.68646
27-Jun-2019 19:29:15	2.27471428571429	6.41338541666667	65.280087	102.566444	NaN	NaN
27-Jun-2019 19:36:50	2.39557142857143	6.30619791666667	200.252621	72.975459	41.669795	-69.717976667
27-Jun-2019 19:44:25	2.78414285714286	6.88739583333333	67.691493	118.014056	41.674806667	-69.734495
27-Jun-2019 19:52:00	2.974	7.30411458333333	36.862618	184.014783	NaN	NaN
27-Jun-2019 19:59:35	2.71442857142857	7.8003125	23.763418	325.418696	41.683253333	-69.765201667
27-Jun-2019 20:07:09	2.58071428571429	9.32572916666667	24.998003	137.977423	41.684656667	-69.78309
27-Jun-2019 20:14:44	2.62857142857143	13.6360416666667	22.461552	179.442424	41.685678333	-69.797108333
27-Jun-2019 20:22:19	2.48085714285714	15.4113020833333	3.748051	188.400594	41.686621667	-69.81267
27-Jun-2019 20:29:54	2.89742857142857	13.48	18.275622	80.929718	41.687781667	-69.829455
27-Jun-2019 20:37:28	2.59128571428571	13.11890625	21.846154	128.366759	41.688658333	-69.847575
27-Jun-2019 20:45:03	2.60971428571429	13.4396354166667	13.055303	75.416108	41.691225	-69.864338333
27-Jun-2019 20:52:38	3.22857142857143	13.9310416666667	0.386742	82.107171	41.694136667	-69.881675
28-Jun-2019 10:58:10	0.461428571428571	2.31671875	NaN	135.764226	41.696696667	-69.876986667
28-Jun-2019 11:05:45	1.14285714285714	5.16265625	NaN	143.804974	41.695018333	-69.859938333
28-Jun-2019 11:13:20	1.24242857142857	5.84864583333333	NaN	221.798905	41.693046667	-69.842493333
28-Jun-2019 11:20:54	2.51685714285714	5.27171875	NaN	400.133751	41.690788333	-69.824051667
28-Jun-2019 11:28:29	1.99171428571429	4.32463541666667	NaN	380.23741	41.688765	-69.804816667
28-Jun-2019 11:36:04	1.05942857142857	3.84489583333333	NaN	256.110071	41.687013333	-69.788718333
28-Jun-2019 11:43:39	0.794428571428571	3.89859375	NaN	120.028409	41.684426667	-69.770281667
28-Jun-2019 11:51:14	0.697428571428572	4.54026041666667	NaN	113.271308	41.68068	-69.753003333
28-Jun-2019 11:58:48	1.00457142857143	4.409375	NaN	115.138175	41.676018333	-69.73535
28-Jun-2019 12:06:23	0.750714285714286	3.74229166666667	NaN	130.216219	41.671148333	-69.720215
28-Jun-2019 12:13:58	1.00385714285714	3.42583333333333	NaN	132.689013	41.666475	-69.70389
28-Jun-2019 12:21:33	0.619142857142857	2.93338541666667	NaN	165.724847	41.661733333	-69.686756667
28-Jun-2019 12:29:08	0.900428571428571	2.759375	2.508385	296.195465	41.657388333	-69.672265
28-Jun-2019 12:36:42	1.24042857142857	2.83875	11.231543	910.369703	41.653613333	-69.655968333
