# Supplementary material for: Natural dimethyl sulfide gradients would lead marine predators to higher prey biomass
Source: Commun Biol. 2021 Feb 1;4:149. doi: 10.1038/s42003-021-01668-3 (PMC7851116; doi:10.1038/s42003-021-01668-3)
Supplement: Supplementary file 4 — Supplementary Data 2 [file 42003_2021_1668_MOESM4_ESM.csv]

nasc	lon	lat	mtime
14.037839	-69.70466333	41.66501667	737599.484272743
17.338809	-69.70348833	41.664805	737599.484701123
10.392752	-69.70233	41.66451833	737599.485129224
18.27658	-69.70120833	41.664275	737599.485545891
13.310292	-69.70011333	41.66395667	737599.485962558
19.205599	-69.69898	41.66364167	737599.486379213
35.565855	-69.69788333	41.66331833	737599.48679588
12.136126	-69.69679667	41.662935	737599.48722412
19.644783	-69.69570833	41.66262833	737599.487640914
14.303652	-69.69459645	41.66232697	737599.488069039
12.437636	-69.69343667	41.662085	737599.488508854
24.643122	-69.69230167	41.66178	737599.488925521
23.140737	-69.69117117	41.66146591	737599.489342188
15.002438	-69.69007242	41.66123008	737599.48974728
29.533653	-69.68894	41.66094833	737599.490163947
58.223114	-69.68782167	41.66063	737599.490592188
28.786175	-69.68667333	41.660415	737599.491008854
31.00103	-69.68554874	41.66010008	737599.491425637
30.338404	-69.68444167	41.65977667	737599.491842176
24.339919	-69.68331667	41.65949833	737599.492258843
33.38262	-69.68223667	41.65918333	737599.492675509
32.194824	-69.68109113	41.65887344	737599.493103762
29.612013	-69.67998311	41.65860499	737599.493520544
39.734747	-69.678855	41.65834167	737599.493937095
31.127172	-69.67771647	41.65806439	737599.494365336
32.474314	-69.67658319	41.65778543	737599.494782002
10.750178	-69.6754499	41.65750646	737599.495198669
12.311666	-69.67428513	41.65721975	737599.49562691
15.352224	-69.67316167	41.65691833	737599.496043576
21.835913	-69.67203333	41.656615	737599.496448669
8.848338	-69.67092551	41.65633674	737599.496865336
14.040492	-69.66980333	41.65605	737599.497293576
4.431851	-69.66867833	41.65574667	737599.497710231
3.949794	-69.66753333	41.655425	737599.498115324
12.846394	-69.66639167	41.65520833	737599.498520417
6.894708	-69.66528167	41.65492333	737599.498913947
1.122878	-69.664115	41.65465333	737599.499319039
5.309026	-69.66297167	41.654395	737599.499724132
12.198646	-69.66186978	41.6541133	737599.500129224
6.564204	-69.66070667	41.65386833	737599.50054588
54.99657	-69.65962	41.65354	737599.500939398
7.714958	-69.65850606	41.6532233	737599.501344491
3.083623	-69.65740478	41.65291162	737599.501761273
2.265309	-69.656215	41.65276167	737599.502177824
7.213429	-69.65499438	41.65252512	737599.502617766
3.726479	-69.65417	41.65306	737599.503103877
8.816862	-69.65327606	41.65365353	737599.503589861
2.704481	-69.65245	41.65427167	737599.504087674
11.327082	-69.65157582	41.65492508	737599.504562106
0.716448	-69.65067667	41.65552167	737599.50503662
0.160758	-69.64983	41.65615833	737599.505511169
0.045581	-69.64907833	41.65683667	737599.505985706
0.32416	-69.648255	41.65751333	737599.506460243
0.298124	-69.64754333	41.65819	737599.50693478
0.184303	-69.64663667	41.658815	737599.50742088
0.094095	-69.64594	41.65953833	737599.507907002
0.968825	-69.645215	41.66034667	737599.508427824
0.302883	-69.64595833	41.66071833	737599.509006539
0.651592	-69.64700167	41.66097833	737599.509527373
0.169315	-69.64811667	41.66122333	737599.510048194
5.306497	-69.64922	41.661555	737599.510569039
5.675989	-69.65027833	41.66188167	737599.511089861
5.236659	-69.651435	41.66207333	737599.511610706
27.972788	-69.65262167	41.66192	737599.512143113
36.480798	-69.65372333	41.66177	737599.512687083
30.58925	-69.654905	41.66171833	737599.513277373
38.825917	-69.65605003	41.66195335	737599.513890787
63.802833	-69.65699667	41.66252167	737599.514515787
39.073101	-69.65783667	41.66304667	737599.515140787
32.747623	-69.65870667	41.66363667	737599.515742639
42.386226	-69.65977192	41.66398176	737599.51630978
56.268885	-69.66087866	41.66441331	737599.516888484
60.045691	-69.66198504	41.66470668	737599.51750191
70.958039	-69.66305167	41.66505333	737599.518092187
61.196524	-69.66413	41.66535333	737599.518670891
73.248513	-69.66525667	41.665685	737599.519249595
48.56816	-69.66640333	41.66599667	737599.519851447
52.870163	-69.667545	41.666305	737599.520464873
55.281387	-69.668625	41.66660833	737599.521101447
49.71241	-69.66969333	41.66692	737599.521761169
44.854788	-69.67078532	41.66719016	737599.522397731
40.541781	-69.67193333	41.66753	737599.522999583
27.445087	-69.67297833	41.66784	737599.523647732
44.636265	-69.67410667	41.668195	737599.524284317
40.161802	-69.67522526	41.66848008	737599.524886169
21.82467	-69.67632333	41.66887833	737599.525499595
19.074057	-69.67740174	41.669215	737599.526113021
23.834118	-69.67844667	41.66958667	737599.526714873
51.398515	-69.67956193	41.66991174	737599.527258843
25.464596	-69.68064836	41.67022501	737599.527779688
25.101957	-69.68178371	41.67059338	737599.528312083
45.372013	-69.6828821	41.67094852	737599.528867639
38.843555	-69.68400667	41.671215	737599.529446354
104.015319	-69.68516899	41.6715135	737599.529978877
97.412294	-69.68629329	41.67178999	737599.530488009
73.064096	-69.68743703	41.67207674	737599.531008854
63.986585	-69.68857181	41.67233836	737599.53154125
103.651513	-69.68969402	41.67262524	737599.532062095
103.84396	-69.69082028	41.67284006	737599.532571354
84.787014	-69.6920017	41.67307667	737599.533092187
74.67241	-69.6931247	41.6733892	737599.533613032
125.527402	-69.69429833	41.67367333	737599.53412228
163.531522	-69.69537211	41.67396011	737599.534631539
148.448459	-69.69655009	41.67417669	737599.535140787
117.288613	-69.6977228	41.67442543	737599.535650058
125.767845	-69.6988003	41.67466731	737599.536159306
112.518363	-69.69990695	41.67496839	737599.536645428
97.275781	-69.70105563	41.67515663	737599.53716625
66.8931	-69.70230704	41.67515845	737599.537698669
38.782261	-69.70342965	41.67548994	737599.53824265
25.332403	-69.70445955	41.67584	737599.53878662
9.463629	-69.70563935	41.67604006	737599.539319155
52.690833	-69.70675042	41.67618513	737599.539839861
41.871559	-69.70796117	41.67646894	737599.540337558
72.779639	-69.70908012	41.67670713	737599.540846806
82.058856	-69.71023347	41.67694442	737599.541344502
43.852165	-69.7113858	41.67718188	737599.541842176
36.837979	-69.71245762	41.67751203	737599.542351447
38.407426	-69.71353742	41.67793041	737599.542872268
27.933463	-69.71464573	41.67827352	737599.543416262
33.384612	-69.71577361	41.67856227	737599.543948669
45.34155	-69.71692762	41.67875185	737599.544469491
92.250361	-69.71802601	41.679052	737599.544978866
109.950378	-69.71918667	41.67933167	737599.545464861
74.222775	-69.7203127	41.67973524	737599.545962674
51.103757	-69.72141468	41.6800203	737599.546460359
62.13663	-69.72252801	41.68033367	737599.546958044
36.165954	-69.7236814	41.68064708	737599.547467188
42.522221	-69.72476131	41.68092947	737599.548150058
80.663013	-69.72585959	41.68100035	737599.548798171
102.785602	-69.72702964	41.68136372	737599.549249595
97.534546	-69.72817402	41.68161342	737599.549712546
72.275149	-69.729305	41.68194833	737599.550210243
70.625369	-69.73038259	41.68218681	737599.550696354
71.346256	-69.73132667	41.68258667	737599.551194039
56.026576	-69.73075778	41.68347796	737599.551691725
228.2515	-69.730275	41.68428	737599.552119965
235.555735	-69.7298094	41.68510931	737599.552548194
133.563492	-69.72926167	41.68589667	737599.552988009
136.41399	-69.72873585	41.68668152	737599.553416262
104.805306	-69.72818333	41.68747333	737599.553856076
113.201282	-69.72771232	41.68832631	737599.554307465
66.917404	-69.72725587	41.68915648	737599.554758854
228.044248	-69.72682778	41.68997111	737599.555198657
169.35013	-69.72635275	41.69081504	737599.555673206
84.905377	-69.72594216	41.69164259	737599.556136169
66.897599	-69.72548458	41.69247138	737599.55659912
87.234482	-69.72470667	41.69228071	737599.557027361
114.028381	-69.72369466	41.6919626	737599.557374595
92.472339	-69.72255099	41.6915812	737599.557756539
47.618494	-69.72147667	41.69126667	737599.558138484
36.952969	-69.7203448	41.69101461	737599.558532002
63.517649	-69.71915632	41.69074119	737599.558937095
81.013448	-69.71805429	41.69044143	737599.559330613
60.276481	-69.71689442	41.69021362	737599.559724132
100.930686	-69.71571505	41.69000095	737599.560129225
64.163544	-69.71458083	41.6897419	737599.560534317
17.110606	-69.71341406	41.68953215	737599.56093941
48.97547	-69.71226112	41.68930159	737599.561332928
79.410191	-69.711126	41.68902789	737599.561738021
70.569951	-69.70997189	41.68878607	737599.562143113
51.495095	-69.70883	41.688505	737599.562536632
49.364841	-69.70772866	41.68816976	737599.562930174
53.508157	-69.70662554	41.68781148	737599.563323785
66.129604	-69.70548479	41.68753558	737599.563717176
75.782788	-69.70433165	41.68727787	737599.564110694
86.80103	-69.7032055	41.68702752	737599.564492639
48.171521	-69.70207023	41.68665997	737599.564886157
75.322882	-69.70096193	41.68635808	737599.565268113
114.615686	-69.69982075	41.68603852	737599.565673206
126.358963	-69.69875167	41.685705	737599.566066724
92.543244	-69.69760931	41.68538917	737599.566460243
76.948777	-69.69651241	41.68510146	737599.566853762
57.832552	-69.69537689	41.68477749	737599.56724728
46.537736	-69.69423573	41.6844581	737599.567640914
66.469939	-69.69311723	41.68414826	737599.568022743
20.622329	-69.69196251	41.68388609	737599.568404687
23.2555	-69.6908334	41.6836338	737599.568775046
24.05126	-69.68963961	41.6834229	737599.569168565
50.131802	-69.6885323	41.68305586	737599.569550509
90.19083	-69.68740438	41.68276938	737599.569932465
62.940579	-69.68631354	41.68244562	737599.57031441
39.671495	-69.68521657	41.68207286	737599.570707928
77.147667	-69.68409243	41.68170597	737599.571089873
75.73113	-69.68296066	41.68144715	737599.571483391
40.43738	-69.68185842	41.68113923	737599.57187691
32.567843	-69.68069166	41.68089985	737599.572270428
73.988263	-69.67956045	41.68059185	737599.572652373
71.714021	-69.67848158	41.68026489	737599.573045891
47.14064	-69.67733252	41.67995554	737599.573450984
15.284334	-69.67621538	41.67968041	737599.573844502
9.01368	-69.67509216	41.67940102	737599.574214861
30.70624	-69.67395424	41.67908386	737599.574596805
56.700892	-69.67287333	41.67874	737599.574978877
35.334694	-69.67179257	41.67836564	737599.575360822
17.526905	-69.67066632	41.6780379	737599.57574265
11.226407	-69.66950734	41.67775276	737599.576124595
14.386817	-69.66837856	41.67752271	737599.576494965
49.341239	-69.6672689	41.67718775	737599.576876898
73.129621	-69.6661691	41.67686487	737599.577258843
78.400306	-69.66503	41.67655667	737599.577640787
38.51531	-69.66387212	41.67625918	737599.578022743
44.498332	-69.66274317	41.67601363	737599.578404687
23.866866	-69.661585	41.67571667	737599.578798322
18.989668	-69.66046459	41.67543301	737599.57918015
65.297396	-69.65932985	41.67512538	737599.579562095
62.704763	-69.65821833	41.67484667	737599.579955613
67.422952	-69.6570949	41.67455642	737599.580349132
57.819557	-69.65595592	41.67428628	737599.580719491
36.425087	-69.6547916	41.67403313	737599.581101435
15.750244	-69.65363104	41.67376922	737599.581471817
36.936894	-69.65249207	41.67351208	737599.581842188
37.950805	-69.65137833	41.67325667	737599.582212558
44.950215	-69.65021063	41.67300211	737599.582594502
53.273052	-69.6490769	41.67270664	737599.582976447
53.392894	-69.64798372	41.67237868	737599.583358507
38.603439	-69.64684075	41.67207644	737599.583740324
37.490911	-69.64569107	41.67179827	737599.584110694
35.691421	-69.64454682	41.67156786	737599.584481076
46.853341	-69.64340181	41.67129795	737599.584851447
80.904067	-69.642265	41.67105833	737599.585221817
60.904634	-69.64112822	41.67078665	737599.585592187
35.750421	-69.639965	41.67051667	737599.58597412
50.621162	-69.63882846	41.67026988	737599.586344491
56.706596	-69.63769802	41.67000234	737599.586714873
59.443383	-69.63652595	41.66979445	737599.587096817
66.453213	-69.635335	41.66960167	737599.587478762
70.050799	-69.63416141	41.66939792	737599.587849132
61.618571	-69.63305631	41.66910561	737599.588219502
59.696298	-69.63197528	41.66890179	737599.588659317
66.497971	-69.63123486	41.66960304	737599.58912228
45.232651	-69.63050159	41.67030926	737599.589573657
58.348125	-69.62969667	41.670975	737599.590025046
74.321031	-69.62910974	41.67176229	737599.590476447
58.58259	-69.62859196	41.67256376	737599.59093941
54.703367	-69.62799358	41.67334463	737599.591402361
58.44907	-69.62745088	41.67413576	737599.591865336
58.411998	-69.62690363	41.67494994	737599.592316725
72.486328	-69.62632183	41.67571918	737599.592756539
88.614292	-69.62568463	41.67649868	737599.593196354
84.669489	-69.62519761	41.67728965	737599.593636157
77.465459	-69.62470471	41.67812848	737599.594099132
60.527654	-69.62566785	41.67850548	737599.594608391
64.149952	-69.62681667	41.67875667	737599.59511765
73.805767	-69.62797333	41.67906833	737599.595580613
68.69314	-69.62910184	41.67940228	737599.596055139
73.621252	-69.63023137	41.67971043	737599.596541262
69.554908	-69.63135833	41.68002833	737599.597027373
77.369145	-69.632485	41.68029833	737599.597490324
87.17455	-69.633675	41.68052333	737599.597953299
78.61394	-69.6348179	41.68071531	737599.598427847
77.700922	-69.63596961	41.68094959	737599.598902361
55.119711	-69.63710574	41.6811831	737599.599365336
68.333075	-69.63823512	41.68146188	737599.599816725
65.543914	-69.63941196	41.6816663	737599.600291262
54.364514	-69.64053751	41.68194888	737599.600765799
46.823792	-69.64168255	41.68226011	737599.601228762
49.374038	-69.64281105	41.68252189	737599.601703299
68.71865	-69.64397465	41.68282235	737599.60218941
58.514733	-69.64511472	41.68310317	737599.602687095
49.765741	-69.64620686	41.68344548	737599.603173194
54.172678	-69.64725063	41.6838394	737599.603636169
74.514445	-69.64836453	41.68415472	737599.604110706
83.544623	-69.64953499	41.68440305	737599.604573657
61.614104	-69.65066783	41.68466341	737599.605036632
72.657751	-69.65177929	41.68494179	737599.605511169
85.713212	-69.65294601	41.68528106	737599.60598581
99.619589	-69.65405833	41.68553667	737599.606460243
100.758046	-69.65517333	41.68581	737599.606923206
94.344574	-69.656345	41.686075	737599.607386157
122.770148	-69.65747146	41.68638703	737599.607860706
131.286378	-69.65863524	41.68662921	737599.608335243
114.242215	-69.6597613	41.68692985	737599.608786632
123.109175	-69.66089	41.68715667	737599.609238009
71.264418	-69.66204261	41.68745435	737599.60968941
33.171462	-69.66316482	41.68776288	737599.610152373
14.430658	-69.66426667	41.68813333	737599.610626898
17.741614	-69.665315	41.68849	737599.611089873
52.279223	-69.66642408	41.68883296	737599.61156441
37.542408	-69.6675332	41.68920595	737599.612027373
23.462586	-69.66869444	41.68938979	737599.612490324
17.163586	-69.66979814	41.68975088	737599.612964873
27.400143	-69.67089688	41.69010654	737599.613427951
42.039815	-69.67200069	41.69042372	737599.613879213
35.683527	-69.67311667	41.69073667	737599.614330613
29.937522	-69.67428717	41.69094172	737599.614782118
33.998965	-69.67537659	41.69129007	737599.615244965
40.998174	-69.67646703	41.69163701	737599.615684769
45.537575	-69.67758272	41.69200809	737599.616147743
37.947186	-69.67868802	41.69233489	737599.616610822
9.379668	-69.67981059	41.69266978	737599.617062095
16.724309	-69.6809147	41.69302078	737599.61753662
29.020661	-69.68203386	41.69323049	737599.617999595
32.929256	-69.68319053	41.6935208	737599.618450984
23.717242	-69.68424667	41.69391	737599.618902373
22.432514	-69.68537667	41.69425833	737599.619365324
19.63411	-69.68651889	41.69452422	737599.619816725
41.305341	-69.6876814	41.69472602	737599.620279687
49.278999	-69.68880494	41.69498209	737599.620719502
33.563194	-69.68995833	41.69527833	737599.621159306
22.735051	-69.69106229	41.69562597	737599.621599132
16.051625	-69.69213893	41.69594982	737599.622050521
16.285025	-69.69332063	41.69628816	737599.622513484
23.687028	-69.69437689	41.69658113	737599.622964861
30.802184	-69.69557379	41.69679442	737599.623369954
46.608702	-69.69667091	41.69709347	737599.623775046
57.961826	-69.69784213	41.69738719	737599.624191713
31.190627	-69.69899569	41.69754109	737599.624619954
54.229641	-69.70007166	41.69787555	737599.62505978
57.335443	-69.70119667	41.698165	737599.625499595
60.849463	-69.70235754	41.6984755	737599.62593941
45.094802	-69.70344408	41.69881654	737599.626379225
78.867343	-69.70457735	41.69906892	737599.626819028
73.186056	-69.7057595	41.69915325	737599.627258843
68.083998	-69.70695333	41.69936833	737599.627698669
58.778399	-69.70807993	41.69966164	737599.62812691
62.025141	-69.70916	41.69999667	737599.628566724
87.329802	-69.71035521	41.7002078	737599.629006644
97.039144	-69.71152529	41.70039829	737599.629446343
93.320421	-69.7126968	41.70068949	737599.629886157
86.019709	-69.71385251	41.70092895	737599.63031441
82.739266	-69.71490708	41.70125831	737599.63074265
72.869113	-69.71608672	41.70148344	737599.631182465
66.305052	-69.71722002	41.70172112	737599.63162228
64.59522	-69.71837542	41.70204108	737599.632062095
70.148083	-69.71950602	41.70231893	737599.632490324
56.857829	-69.71991449	41.70290994	737599.632988021
32.517893	-69.71932667	41.703595	737599.633369965
55.1518	-69.71870667	41.70436333	737599.633775058
49.628119	-69.71811333	41.70514667	737599.63418015
29.235074	-69.71751339	41.70593659	737599.634608391
28.249172	-69.71697111	41.70670466	737599.635036748
58.486755	-69.71647725	41.70756439	737599.635488021
61.617099	-69.71607169	41.70839272	737599.635939398
74.167287	-69.71555167	41.70921	737599.636379224
76.508927	-69.71508176	41.71004097	737599.636807465
31.847271	-69.71461834	41.71085451	737599.637235822
61.756231	-69.71381254	41.71095553	737599.637675521
55.186247	-69.71253258	41.71079216	737599.638150046
39.378718	-69.71142574	41.71075943	737599.638601447
54.516655	-69.71021798	41.71072225	737599.639052836
44.334913	-69.70906	41.71076833	737599.639504225
46.654535	-69.70789667	41.71060167	737599.639967176
46.117844	-69.70678077	41.71029841	737599.640406991
46.183994	-69.70565333	41.71003833	737599.640835243
55.416882	-69.70446644	41.70978493	737599.641263484
37.973436	-69.70331621	41.70954543	737599.64168015
36.954427	-69.70219129	41.70928876	737599.642096817
49.839138	-69.70106574	41.70900978	737599.642525174
39.515554	-69.69989911	41.70874424	737599.642964873
22.630924	-69.69880667	41.70846167	737599.643381539
46.594493	-69.69763457	41.70820384	737599.643809768
43.517355	-69.69652091	41.7079244	737599.644238009
41.021958	-69.69538449	41.70765217	737599.644677847
28.15155	-69.69426532	41.70733916	737599.645106192
25.963485	-69.69314088	41.70700927	737599.645534317
24.774263	-69.69201582	41.70668434	737599.645950984
22.322457	-69.69090844	41.70637135	737599.64636765
24.251293	-69.68979756	41.70604479	737599.646784317
32.470172	-69.68862549	41.70580265	737599.647212558
20.258736	-69.68751877	41.70549132	737599.647640799
17.48392	-69.68638366	41.70519681	737599.648057454
22.353587	-69.68526966	41.70491741	737599.648462546
50.404897	-69.68413187	41.70464	737599.648890787
34.049269	-69.68301683	41.70430845	737599.649330613
47.026359	-69.68184021	41.70408319	737599.649758854
45.294779	-69.68069695	41.70377713	737599.650198669
41.671797	-69.679645	41.70345667	737599.650615336
54.478439	-69.6785157	41.70312179	737599.651043576
47.533643	-69.67745283	41.70279177	737599.651471817
45.585265	-69.6762759	41.70253303	737599.65191162
40.450189	-69.6751249	41.70224418	737599.652339861
33.742689	-69.67399263	41.70194352	737599.652768113
37.721954	-69.67290386	41.70163857	737599.65318478
34.051062	-69.67179658	41.70132351	737599.653601562
39.248026	-69.67067192	41.70105128	737599.654018113
58.39972	-69.66948215	41.70076418	737599.654446354
47.598404	-69.66840663	41.70044587	737599.654863021
40.574179	-69.66725599	41.70018815	737599.655279687
22.707155	-69.66610333	41.69995	737599.655707928
42.184796	-69.6649742	41.69967209	737599.656147731
53.506691	-69.66382381	41.69940605	737599.656587546
55.296503	-69.66268014	41.69918781	737599.657027373
51.596963	-69.66151771	41.69890754	737599.657467187
68.594754	-69.66039258	41.69867173	737599.657895428
63.874578	-69.6592126	41.69850764	737599.658323669
74.302672	-69.65806156	41.69825394	737599.658763484
72.840015	-69.65695704	41.69796312	737599.659214861
75.359783	-69.65584998	41.69764656	737599.659654803
68.854726	-69.65478	41.69731667	737599.660106076
92.408833	-69.65364062	41.69703446	737599.660557465
88.4474	-69.65247708	41.69682417	737599.66099728
48.554602	-69.65136048	41.69653469	737599.661448657
47.919251	-69.650215	41.69625	737599.661900058
40.97287	-69.64907149	41.69600504	737599.662339873
28.554486	-69.64793223	41.69573765	737599.662779688
18.992363	-69.6467573	41.69549558	737599.663219502
39.059472	-69.64562572	41.69522011	737599.663659306
41.882739	-69.64447705	41.69499104	737599.664110671
30.175977	-69.64332988	41.69476995	737599.664550637
69.847259	-69.64218079	41.69448411	737599.66500191
90.401192	-69.64104787	41.69425929	737599.665441725
89.552564	-69.63997251	41.6938929	737599.665881528
107.752052	-69.63896208	41.69338425	737599.666321354
100.890241	-69.63789167	41.69297	737599.666761169
72.115256	-69.63680356	41.69260825	737599.667200984
69.117132	-69.63570252	41.69225515	737599.667652373
59.035073	-69.63460497	41.69191299	737599.66810375
58.23743	-69.63369257	41.69135066	737599.668543565
52.664358	-69.63259225	41.6910171	737599.668983507
70.51864	-69.63150396	41.6906324	737599.66943478
44.638752	-69.63039819	41.69030085	737599.669874595
37.74718	-69.62931727	41.68994175	737599.670314398
29.516308	-69.62816434	41.68960157	737599.670765787
35.790501	-69.62700833	41.68937167	737599.671217188
35.566094	-69.62590594	41.68911775	737599.671657002
73.665438	-69.62488575	41.6886815	737599.672096817
74.838947	-69.62377667	41.68830667	737599.672548194
42.64226	-69.62268351	41.68792347	737599.672988009
47.670129	-69.62155167	41.68769	737599.673416262
60.345353	-69.6204853	41.68726699	737599.673856076
112.716544	-69.61942893	41.68674231	737599.674319039
111.950305	-69.61889644	41.68736095	737599.674793681
53.890432	-69.61838016	41.68822473	737599.675198657
25.542851	-69.61788837	41.68904228	737599.675580602
21.544807	-69.61732	41.68981833	737599.675962558
18.374515	-69.61682684	41.69065034	737599.676344502
29.086065	-69.61641876	41.6914918	737599.676726447
50.590798	-69.61597388	41.69234223	737599.677108391
20.734497	-69.61549806	41.69315686	737599.677478762
17.144071	-69.61514077	41.69402524	737599.677860706
48.699345	-69.61495333	41.69488703	737599.678242639
51.781079	-69.61439833	41.69566167	737599.678624583
38.629683	-69.61396721	41.69650448	737599.679006539
27.928393	-69.61356556	41.69741469	737599.679411632
40.485265	-69.61449167	41.69777833	737599.679839861
33.94068	-69.615575	41.69813333	737599.680302836
36.728302	-69.61679337	41.69834201	737599.68074265
32.812549	-69.61768667	41.69844667	737599.681055139
39.184687	-69.62034788	41.69898339	737599.682004248
27.95583	-69.6213698	41.69926792	737599.682397766
17.205756	-69.62247031	41.69956883	737599.682826007
23.878238	-69.62355664	41.69996479	737599.683277384
41.686301	-69.62460676	41.70036582	737599.683740359
43.284545	-69.625705	41.70070833	737599.684180174
78.483149	-69.62686959	41.70104105	737599.684608414
152.02048	-69.62797142	41.70136936	737599.685025185
130.121008	-69.62908324	41.70168638	737599.685441748
82.898766	-69.63023852	41.7020037	737599.685870093
69.501635	-69.63123483	41.70245405	737599.686309792
60.051952	-69.63235088	41.70278182	737599.686749607
52.3481	-69.63344345	41.70316639	737599.687177859
64.739287	-69.63462266	41.70323237	737599.687617674
29.4282	-69.63572833	41.70355167	737599.688057488
49.410181	-69.63684703	41.70387283	737599.688485729
75.872728	-69.63798321	41.7041634	737599.68891397
83.17811	-69.63915018	41.70444218	737599.689400081
82.403422	-69.64027287	41.70470145	737599.689897766
101.344793	-69.64141771	41.70500186	737599.690337581
81.003402	-69.64252072	41.70533054	737599.690789074
74.510074	-69.64358411	41.70569133	737599.691228796
101.009219	-69.64473762	41.70601281	737599.691680174
77.232891	-69.6458443	41.7063289	737599.692131667
97.022009	-69.64700297	41.70662553	737599.69258294
93.252335	-69.64812759	41.70691392	737599.693011296
58.167082	-69.6492379	41.70720546	737599.693451007
90.376817	-69.650325	41.707555	737599.693902396
62.416268	-69.651456	41.70791057	737599.694342211
64.187236	-69.65258183	41.708203	737599.694782025
60.817312	-69.65372833	41.70844833	737599.695233403
63.224023	-69.65488954	41.70872929	737599.695673229
44.641657	-69.65599276	41.70905987	737599.69611316
57.319305	-69.65713496	41.70931369	737599.696541285
56.126104	-69.65828972	41.70959307	737599.6969811
48.634318	-69.65939715	41.70989103	737599.69740934
34.448056	-69.660535	41.710155	737599.697837569
31.961383	-69.6616775	41.71047132	737599.69826581
33.066574	-69.66278833	41.71075167	737599.698705637
25.255636	-69.66387577	41.71115817	737599.699157025
22.252894	-69.66501408	41.71142722	737599.69959684
19.090936	-69.66615	41.711695	737599.700036655
17.53308	-69.66729223	41.7119548	737599.700476458
9.606534	-69.66829054	41.71242329	737599.700927859
10.89349	-69.66932711	41.7128073	737599.701379248
9.483171	-69.67040484	41.71316948	737599.701819062
13.393751	-69.67156372	41.71344028	737599.702258866
38.940622	-69.6726494	41.7138322	737599.702710255
46.258322	-69.67360381	41.71431432	737599.703184803
63.763339	-69.67474269	41.71459969	737599.703647766
64.377548	-69.67591121	41.71485139	737599.704099132
74.507918	-69.6770468	41.71510449	737599.704527384
62.620768	-69.67817064	41.71540888	737599.704967292
70.762841	-69.67928818	41.71575525	737599.705407002
46.532614	-69.68042356	41.71602113	737599.705858345
64.669058	-69.68157188	41.71632226	737599.70630978
83.127288	-69.68268167	41.71656167	737599.706749583
72.634762	-69.6838856	41.71678554	737599.707189398
73.986396	-69.68503415	41.71702981	737599.707629225
94.311922	-69.68620774	41.71721659	737599.708069039
80.403703	-69.68735763	41.71749649	737599.708520532
74.865374	-69.68844931	41.71779072	737599.708960232
73.027214	-69.68960052	41.71807052	737599.709400046
67.597283	-69.69072725	41.71833912	737599.709828299
75.494233	-69.69183226	41.71864883	737599.710268113
62.032508	-69.69300494	41.71890057	737599.710707928
28.341141	-69.69413131	41.71925401	737599.711159317
14.41096	-69.69531194	41.71958654	737599.711691724
26.10964	-69.6963749	41.71985063	737599.712235694
31.619729	-69.69740077	41.72029303	737599.712687095
31.325408	-69.69851667	41.72062333	737599.713115336
15.2707	-69.69963424	41.72096805	737599.713543576
9.814516	-69.70076286	41.72127104	737599.713971817
23.671707	-69.70189167	41.72147167	737599.714388484
34.887454	-69.70310303	41.72169161	737599.71481684
17.073358	-69.70421865	41.72204191	737599.715244954
19.326057	-69.70524699	41.72244403	737599.715673194
35.181861	-69.70634693	41.72276574	737599.716101447
28.39799	-69.70754167	41.72294667	737599.716529688
27.810944	-69.70872034	41.72319404	737599.716957928
22.748117	-69.70980717	41.72353325	737599.717374595
16.129707	-69.71094625	41.72378673	737599.717791262
19.510027	-69.71210265	41.72401919	737599.718219502
19.375522	-69.71325473	41.72428158	737599.718647743
19.375477	-69.71431974	41.72464905	737599.719087546
42.933649	-69.71586462	41.7248659	737599.719816725
